# Supplementary material for: The Response of Beech (Fagus sylvatica L.) Populations to Climate in the Easternmost Sites of Its European Distribution
Source: Plants (Basel). 2022 Nov 30;11(23):3310. doi: 10.3390/plants11233310 (PMC9738208; doi:10.3390/plants11233310)
Supplement: Supplementary file 1 [file plants-11-03310-s001.zip]

Archive with 1 entries (1 files):
- plants-2065113-supplementary.pdf
